# Supplementary material for: Enhancing the Biosorption Capacity of Macrocystis pyrifera: Effects of Acid and Alkali Pretreatments on Recalcitrant Organic Pollutants Removal
Source: Int J Mol Sci. 2025 Apr 2;26(7):3307. doi: 10.3390/ijms26073307 (PMC11989721; doi:10.3390/ijms26073307)
Supplement: Supplementary file 1 [file ijms-26-03307-s001.zip]

Archive with 1 entries (1 files):
- ijms-3477065-supplementary.pdf
